# Supplementary material for: Disclosing the Biocide Activity of α-Ag2−2xCuxWO4 (0 ≤ x ≤ 0.16) Solid Solutions
Source: Int J Mol Sci. 2022 Sep 13;23(18):10589. doi: 10.3390/ijms231810589 (PMC9504239; doi:10.3390/ijms231810589)
Supplement: Supplementary file 1 [file ijms-23-10589-s001.zip]

Archive with 1 entries (1 files):
- ijms-1886999-supplementary.pdf
